# Supplementary material for: Validation of Saliva as the Clinical Specimen Type for a University-Wide COVID-19 Surveillance Program
Source: Viruses. 2024 Sep 21;16(9):1494. doi: 10.3390/v16091494 (PMC11437455; doi:10.3390/v16091494)
Supplement: Supplementary file 1 [file viruses-16-01494-s001.zip]

Archive with 1 entries (1 files):
- viruses-3168703-supplementary.pdf
